# Supplementary material for: Plant Functional Traits and Soil Properties Shape Soil Microbial Communities in Larix principis-rupprechtii Mixed Plantations
Source: Biology (Basel). 2026 Jan 30;15(3):259. doi: 10.3390/biology15030259 (PMC12896781; doi:10.3390/biology15030259)
Supplement: Supplementary file 1 [file biology-15-00259-s001.zip]

Archive with 1 entries (1 files):
- biology-4116913-supplementary.pdf
